# Supplementary material for: Clinical Course and Outcome of Non-Immune Fetal Hydrops in Singleton Pregnancies
Source: J Clin Med. 2022 Jan 28;11(3):702. doi: 10.3390/jcm11030702 (PMC8836777; doi:10.3390/jcm11030702)
Supplement: Supplementary file 1 [file jcm-11-00702-s001.zip]

Archive with 1 entries (1 files):
- jcm-1528079-supplementary.pdf
